# Supplementary material for: Melothria domingensis (Cucurbitaceae), an endangered Caribbean endemic, is a Cayaponia
Source: PhytoKeys. 2012 Dec 6;(18):45–60. doi: 10.3897/phytokeys.18.3914 (PMC3666606; doi:10.3897/phytokeys.18.3914)
Supplement: XML Treatment for Cayaponia domingensis [file phytokeys.18.3914-treatment1.xml]

<!DOCTYPE tp:taxon-treatment
  PUBLIC "-//TaxonX//DTD Taxonomic Treatment Publishing DTD v0 20100105//EN" "tax-treatment-NSO.dtd">
<tp:taxon-treatment xmlns:tp="http://www.plazi.org/taxpub"><tp:treatment-meta><mixed-citation publication-type="journal"><person-group><name><surname>Schaefer</surname><given-names>Hanno</given-names></name><name><surname>Nee</surname><given-names>Michael H.</given-names></name></person-group><article-title>
                    <italic>Melothria domingensis</italic> (Cucurbitaceae), an endangered Caribbean endemic, is a 
                    <italic>Cayaponia</italic>
                </article-title><source>PhytoKeys</source><day>6</day><month>12</month><year>2012</year><volume>2012</volume><issue>18</issue><fpage>45</fpage><lpage>60</lpage><pub-id pub-id-type="doi">10.3897/phytokeys.18.3914</pub-id></mixed-citation></tp:treatment-meta><tp:nomenclature><tp:taxon-name>
                            <tp:taxon-name-part taxon-name-part-type="genus">Cayaponia</tp:taxon-name-part>
                            <tp:taxon-name-part taxon-name-part-type="species">domingensis</tp:taxon-name-part>
                        <object-id xmlns:xlink="http://www.w3.org/1999/xlink" xlink:type="simple">urn:lsid:ipni.org:names:77123716-1</object-id>
								<object-id xmlns:xlink="http://www.w3.org/1999/xlink" xlink:type="simple">http://species-id.net/wiki/Cayaponia_domingensis</object-id>
								</tp:taxon-name><tp:taxon-authority>(Cogn.) H.Schaef. &amp; M.Nee</tp:taxon-authority><tp:taxon-status xmlns:xlink="http://www.w3.org/1999/xlink" xlink:type="simple">comb. nov.</tp:taxon-status><tp:nomenclature-citation-list><tp:nomenclature-citation><tp:taxon-name>Melothria domingensis</tp:taxon-name><comment> Cogn. in Urb., Symb. Ant. 1: 451. 1899. TYPE: Haïti: Ouest: prope Port-au-Prince in montibus Furcy del Tête, bois de pin [west Haiti, near Port-au-Prince, Furcy del Tête mountain, pine forest], 1800 m. Nov 1896, <italic>L. Picarda 1503</italic>, BR. [basionym]</comment></tp:nomenclature-citation></tp:nomenclature-citation-list></tp:nomenclature><tp:treatment-sec sec-type="Description"><title>Description.</title><p>Monoecious climber with 3–4 m long, slender, grooved stems (<xref ref-type="fig" rid="F1">Fig. 1A</xref>); leaves triangulate-cordate, often deeply 3(-5)-lobed, shortly tomentose on both sides, glabrescent above, margin finely dentate; petioles 10–20 mm, striate; tendrils simple. Flowers probably diurnal (based on herbarium specimens with open flowers), solitary or in few-flowered fascicles in the leaf axils (<xref ref-type="fig" rid="F1">Fig. 1B</xref>), the staminate and pistillate coaxillary, shortly pedicillate; corolla pale yellow, inner petal surface white; calyx glabrous, broadly campanulate; stamens inserted near the base of the tube; filaments distinct, two anthers 2-thecous, one 1-thecous; ovary globose, glabrous; style erect, linear, inserted on a basal nectary; stigmas 3, dilated, reflexed; staminodes 3, minute; fruit globose, glabrous, 10–20 mm diam., with thin, leathery wall, dark green turning orange with greenish white mottling; fruiting pedicels 10–30 mm long (<xref ref-type="fig" rid="F1">Fig. 1C</xref>); seeds 6, broadly ovoid, 5 × 4 × 2.5 mm; testa light brown, smooth (<xref ref-type="fig" rid="F1">Fig. 1D</xref>).</p><fig id="F1" position="float" orientation="portrait"><label>Figure 1.</label><caption><p><italic><tp:taxon-name>Cayaponia domingensis</tp:taxon-name></italic> (Cogn.) H. Schaef. &amp; M. Nee <bold>A</bold> habitus with leaves, tendrils, staminate and pistillate flowers, and young fruits <bold>B</bold> pistillate flowers <bold>C</bold> fruit <bold>D</bold> seeds; scale bar: 5 mm. Photographs of A.H.Liogier 12563 (GH) by H. Schaefer.</p></caption><graphic xmlns:xlink="http://www.w3.org/1999/xlink" xlink:href="PhytoKeys-018-045-g001.jpg" position="float" orientation="portrait" xlink:type="simple"/></fig></tp:treatment-sec><tp:treatment-sec sec-type="Phenology"><title>Phenology.</title><p>Flowering and fruiting specimens have been collected in April, June, August and September.</p></tp:treatment-sec><tp:treatment-sec sec-type="Distribution"><title>Distribution.</title><p>Endemic to the Greater Antilles, island of Hispaniola, and perhaps Puerto Rico (one record from Ponce, Toro Negro Commonwealth Forest, between Cerro Maravillas and Monte Jayuya, along road off highway 143, 1190–1200 m, 26 Feb 1993, <italic>Breckon et al. 4427</italic>, NY, specimen not seen).</p></tp:treatment-sec><tp:treatment-sec sec-type="Habitat"><title>Habitat.</title><p>According to specimen label information, the species occurs in rainforest, thickets and disturbed areas of cloud forest 1200–2200 m a.s.l., on limestone rocks with <italic><tp:taxon-name>Ardisia</tp:taxon-name></italic> Gaertn., <italic><tp:taxon-name>Brunellia</tp:taxon-name></italic> Ruiz &amp; Pav., <italic><tp:taxon-name>Buddleja</tp:taxon-name></italic> L., <italic><tp:taxon-name>Cestrum</tp:taxon-name></italic> L., <italic><tp:taxon-name>Coccoloba</tp:taxon-name></italic> P.Browne, <italic><tp:taxon-name>Cordia</tp:taxon-name></italic> L., <italic><tp:taxon-name>Daphnopsis</tp:taxon-name></italic> Mart., <italic><tp:taxon-name>Garrya</tp:taxon-name></italic> Douglas ex Lindl., <italic><tp:taxon-name>Heterotrichum</tp:taxon-name></italic> M.Bieb., <italic><tp:taxon-name>Lobelia</tp:taxon-name></italic> L., <italic><tp:taxon-name>Meliosma</tp:taxon-name></italic> Blume, <italic><tp:taxon-name>Miconia</tp:taxon-name></italic> Ruiz &amp; Pav., <italic><tp:taxon-name>Myrsine</tp:taxon-name></italic> L., <italic><tp:taxon-name>Palicourea</tp:taxon-name></italic> Aubl., <italic><tp:taxon-name>Persea</tp:taxon-name></italic> Mill., <italic><tp:taxon-name>Ocotea</tp:taxon-name></italic> Aubl., <italic><tp:taxon-name>Trema</tp:taxon-name></italic> Lour., <italic><tp:taxon-name>Turpinia</tp:taxon-name></italic> Raf., and <italic><tp:taxon-name>Weinmannia</tp:taxon-name></italic> L.</p></tp:treatment-sec><tp:treatment-sec sec-type="Conservation status"><title>Conservation status.</title><p>Listed as in danger of extinction (“peligro de extinción”) on an informal webpage for the flora and fauna of Hispaniola (<xref ref-type="bibr" rid="B9">Marcano 2009</xref>). The available information on distribution, population size, and threats does not seem sufficient for a formal classification following IUCN red list criteria.</p></tp:treatment-sec><tp:treatment-sec sec-type="Local names"><title>Local names.</title><p>Mirliton blanc, Mirliton marron, Mirliton sauvage (<xref ref-type="bibr" rid="B1">Barker and Dardeau 1930</xref>; <xref ref-type="bibr" rid="B6">Liogier 1986</xref>).</p></tp:treatment-sec><tp:treatment-sec sec-type="Specimens examined"><title>Specimens examined.</title><p>Dominican Republic. Baoruco: Sierra de Neiba, Sabana del Silencio, <named-content xmlns:xlink="http://www.w3.org/1999/xlink" content-type="dwc:verbatimCoordinates" xlink:type="simple">18°39'07"N, 71°33'26"W</named-content>, 2201 m, 19 Jun 2003 (fl., fr.), P.Acevedo-Rodríguez et al. 13011 (NY); Elías Peña:  Sierra de Neiba, near La Doscientos, Hondo Valle, 1750–<!--PageBreak--><!--PageBreak--><!--PageBreak--><!--PageBreak--><!--PageBreak-->1850 m, 5–7 Sep 1968, A.Liogier 12501 (NY, US); Sierra de Neiba, near La Doscientos, S of Hondo Valle, 1750–1850 m, 5–7 Sep 1968, A.Liogier 12563 (GH, NY). Independencia: Sierra de Neiba, between Ángel Félix and Aniceto Martínez, <named-content xmlns:xlink="http://www.w3.org/1999/xlink" content-type="dwc:verbatimCoordinates" xlink:type="simple">18°41'37"N, 71°46'56"W</named-content>, 1867 m, 24 Jun 2003 (fl., fr.), P.Acevedo-Rodríguez et al. 13274 (GH, NY); Sierra de Neiba, along the Carretera Internacional near the crest of the ra<!--PageBreak-->nge, along the Haitian border, vic. the San Rafael and Independencia border, <named-content xmlns:xlink="http://www.w3.org/1999/xlink" content-type="dwc:verbatimCoordinates" xlink:type="simple">18°39'00"N, 071°37'48"W</named-content>, 1700–2000 m, 9 Aug 1967, G.J.Gastony, G.C.Jones &amp; D.H.Norris 640 (GH, NY, US); near Sapotén, above El Aquacate, Duvergé, 1500–1700 m, 4–5 Jan 1972, A.Liogier 18359 (F, NY); Sapotén, El Aguacate, Duvergé, 1300 m, 25 Jun 1977, A.Liogier &amp; Liogier 27009 (NY); Sierra de Neiba, 30 km above Sabana Real on road <!--PageBreak-->paralleling the Haïtian border, <named-content xmlns:xlink="http://www.w3.org/1999/xlink" content-type="dwc:verbatimCoordinates" xlink:type="simple">18°40'00"N, 71°46'00"W</named-content>, 1845 m, 18 Apr 2003 (fl., fr.), M.Nee &amp; J.C.Montero Castro 52304 (MO, NY). La Vega: near La Ciénaga, N of Constanza, 1700 m, 16 May 1959, Jiménez 4010 (US); La Nevera, from Valle Nuevo to San José de Ocoa, 2100 m, 18 Oct 1968, A.Liogier 13134 (NY); cabezadas de Ciénaga de la Culata, Constanza, 1650 m, 16 Oct 1968, A.Liogier 13072 (NY); Loma Redonda, Ciénaga de la Culata, Constanza, 1600–1950 m, 23 Sept 1969, A.Liogier 16015 (NY, US). Pederales: Sierra de Bahoruco, sección Los Arroyos, <named-content xmlns:xlink="http://www.w3.org/1999/xlink" content-type="dwc:verbatimCoordinates" xlink:type="simple">18°25'54"N, 71°74'45"W</named-content>, 1500 m, 10 Jul 2007 (fl., fr.), T.Clase, L.Raz, D.Castillo, L.Reinoso &amp; E.Soto. 4539 (MO); above Los Arroyos, along the International Highway from Pedernales to Duvergé, 1500–1600 m, 8 Nov 1969, A.Liogier 16775 (NY, US). Peravia [now San José de Ocoa]: 33.9 mi. N of the Parque Central de San José de Ocoa on the road to Constanza, 1800 m, 7 Jul 1982, T.A.Zanoni, M.M.Mejía &amp; J.D.Pimentel B. 21376 (MO, NY, U). San José de Ocoa: La Horma Arriba, 1800–2000 m, 1 May 1972, A.Liogier 18595 (F, NY); La Nevera, 2100 m, 22–23 Oct 1976, A.Liogier &amp; Liogier 25690 (NY). Santiago: upper Río Bao valley, at the base of La Pelona, 1700 m, 1–7, A.Liogier 12908 (NY). Haïti. Ouest: Fourcey, Massif de la Selle, ca. 1750 m, 5 Aug. 1924 (fl., fr.), E.L.Ekman 1319 (B, S, US). Massif de la Selle; Parc National Morne la Visite; Morne d›Enfer, eastern slopes and ridge, 1850–1880 m, 14 May 1984, W.S.Judd 4669 (FLAS).</p><fig id="F2" position="float" orientation="portrait"><label>Figure 2.</label><caption><p>Best Maximum likelihood tree for <italic><tp:taxon-name>Cayaponia</tp:taxon-name></italic> and relatives based on the nuclear ribosomal ITS region (55 accessions, 984 aligned nucleotides). Likelihood bootstrap values ~ 60% is indicated above branches.</p></caption><graphic xmlns:xlink="http://www.w3.org/1999/xlink" xlink:href="PhytoKeys-018-045-g002.jpg" position="float" orientation="portrait" xlink:type="simple"/></fig><fig id="F3" position="float" orientation="portrait"><label>Figure 3.</label><caption><p>Best Maximum likelihood tree for <italic><tp:taxon-name>Cayaponia</tp:taxon-name></italic> and relatives based on six combined chloroplast loci: <italic>rbcL</italic> gene, <italic>trnL</italic> intron, <italic>trnL-F</italic> spacer, <italic>rpl20-rps12</italic> spacer, and <italic>trnH-psbA</italic> spacer (64 accessions, 4831 aligned nucleotides). Likelihood bootstrap support ~ 60% is indicated above branches.</p></caption><graphic xmlns:xlink="http://www.w3.org/1999/xlink" xlink:href="PhytoKeys-018-045-g003.jpg" position="float" orientation="portrait" xlink:type="simple"/></fig><fig id="F4" position="float" orientation="portrait"><label>Figure 4.</label><caption><p>Best Maximum likelihood tree for <italic><tp:taxon-name>Cayaponia</tp:taxon-name></italic> and relatives based on 973 nucleotides from ITS plus combined chloroplast loci (67 accessions, 5673 aligned nucleotides). Likelihood bootstrap support ~ 60% and Bayesian posterior probabilities ~ 0.9 are indicated at the nodes.</p></caption><graphic xmlns:xlink="http://www.w3.org/1999/xlink" xlink:href="PhytoKeys-018-045-g004.jpg" position="float" orientation="portrait" xlink:type="simple"/></fig></tp:treatment-sec><ref-list><ref id="B9"><mixed-citation xmlns:xlink="http://www.w3.org/1999/xlink" xlink:type="simple"><person-group><name name-style="western"><surname>Marcano</surname><given-names>JE</given-names></name></person-group> (<year>2009</year>)<source> Eco-Hispaniola: Especies en peligro de Extinción. Available at: <ext-link ext-link-type="uri" xlink:href="http://www.jmarcano.com/ecohis/biodiverso/peligro2.html" xlink:type="simple">http://www.jmarcano.com/ecohis/biodiverso/peligro2.html</ext-link></source></mixed-citation></ref><ref id="B1"><mixed-citation xmlns:xlink="http://www.w3.org/1999/xlink" xlink:type="simple"><person-group><name name-style="western"><surname>Barker</surname><given-names>HD</given-names></name><name name-style="western"><surname>Dardeau</surname><given-names>WS</given-names></name></person-group> (<year>1930</year>)<source> La Flore d’Haïti. Port-au-Prince. Service technique du Département de l’agriculture et de l’enseignement professionnel, 456 pp.</source></mixed-citation></ref><ref id="B6"><mixed-citation xmlns:xlink="http://www.w3.org/1999/xlink" xlink:type="simple"><person-group><name name-style="western"><surname>Liogier</surname><given-names>AH</given-names></name></person-group> (<year>1986</year>)<source> La Flora de la Española. vol. 4. Ediciones de la Universidad Central del Este, San Pedro de Macorís, República Dominicana.</source></mixed-citation></ref></ref-list></tp:taxon-treatment>
